# Supplementary material for: Human Epidermal Zinc Concentrations after Topical Application of ZnO Nanoparticles in Sunscreens
Source: Int J Mol Sci. 2021 Nov 16;22(22):12372. doi: 10.3390/ijms222212372 (PMC8618668; doi:10.3390/ijms222212372)
Supplement: Supplementary file 1 [file ijms-22-12372-s001.zip]

Archive with 1 entries (1 files):
- ijms-1454877-supplementary.pdf
